# Supplementary material for: DDR1 Modulates Cytoskeletal Remodeling and Podosome Formation in Renal Fibroblasts
Source: Int J Mol Sci. 2026 Jun 16;27(12):5419. doi: 10.3390/ijms27125419 (PMC13300298; doi:10.3390/ijms27125419)
Supplement: Supplementary file 1 [file ijms-27-05419-s001.zip]

Archive with 1 entries (1 files):
- ijms-4331139-supplementary.pdf
